# Supplementary material for: Automated Isoform Diversity Detector (AIDD): a pipeline for investigating transcriptome diversity of RNA-seq data
Source: BMC Bioinformatics. 2020 Dec 30;21(Suppl 18):578. doi: 10.1186/s12859-020-03888-6 (PMC7772930; doi:10.1186/s12859-020-03888-6)
Supplement: Supplementary file 2 — Additional file 2. Table 1: IFNA pathway. Custom list of genes in the interferon alpha pathway genes containing intermediate pathway genes along with interferon stimulated genes (ISG)s including ADAR1p150. [file 12859_2020_3888_MOESM2_ESM.dat]

Supplementary Table 1: IFNA pathway
Custom list of genes in the interferon alpha pathway genes containing intermediate pathway genes along with interferon stimulated genes (ISG)s including ADAR1p150.
gene	gene_name
1	IFI35
2	IFNGR1
3	IFNGR2
4	IRF1
5	IRF8
6	IRF9
7	PTPN11
8	PTPN6
9	SOCS1
10	PTP1B
11	IFNA13
12	IFNA1
13	UBP43
14	ISG15
15	ISG56
16	IRF7
17	OAS2
18	CXCL10
19	OAS3
20	MX1
21	OAS1
22	ADAR1
23	STAT1
24	STAT2
25	STAT3
26	STAT4
27	STAT5A
28	STAT5B
29	JAK1
30	JAK2
31	IFNB
32	IL10RB
33	IL28RA
34	ADAR2
35	ADAR3
36	TLR3
37	IFI27
38	IFITM2
39	IFNAR1
40	IFNAR2
41	IFNA2
42	IFNA3
43	IFNA4
44	IFNA5
45	IFNA6
46	IFNA7
47	IFNA8
48	IFNA9
49	IFNA10
50	IFNA11
51	IFNA12
52	IFNA14
53	IFNA15
54	IFNA16
55	IFNA17
56	IFNA18
57	IFNA19
58	IFNA20
59	IFNA21
60	IFNA22
61	IFNA23
62	IFNA24
63	IFNA25
64	IFNA26
65	IFNL1
66	IFNL2
67	IFNL3
68	IFNG
69	IRF3
70	IKKB
71	MDA5
72	TRADD
73	TANK
74	IKKA
75	IKKG
76	LGP2
77	IPS1
78	RIG1
79	NFKB
